# Supplementary material for: Acceptability of a high-protein Mediterranean-style diet and resistance exercise protocol for cardiac rehabilitation patients: Involving service users in intervention design using a mixed-methods participatory approach
Source: Front Nutr. 2023 Feb 14;10:1043391. doi: 10.3389/fnut.2023.1043391 (PMC9970995; doi:10.3389/fnut.2023.1043391)
Supplement: Supplementary Figure 1 — Study research plan. [file Data_Sheet_1.zip]

Archive with 3 entries (3 files):
- Supplementary figure 1 RESEARCH PLAN.pdf
- Supplementary file 1 Recipes.pdf
- Supplementary file 2 Exercise Guide.pdf
